# Supplementary material for: Immunomodulation Evidence of Nanostructured Recombinant Proteins in Salmonid Cells
Source: Animals (Basel). 2024 Mar 9;14(6):844. doi: 10.3390/ani14060844 (PMC10967322; doi:10.3390/ani14060844)
Supplement: Supplementary file 1 [file animals-14-00844-s001.zip]

Archive with 1 entries (1 files):
- animals-2869585-supplementary.pdf
